# Supplementary material for: Silk Fibroin Aggregates at the Air–Water Interface: Amyloid-like Fibrils vs. Self-Assembled Networks
Source: Int J Mol Sci. 2026 Apr 16;27(8):3546. doi: 10.3390/ijms27083546 (PMC13115616; doi:10.3390/ijms27083546)
Supplement: Supplementary file 1 [file ijms-27-03546-s001.zip]

Archive with 1 entries (1 files):
- ijms-4226074-supplementary.pdf
